# Supplementary material for: COVID-19 Attitudes and Vaccine Hesitancy among an Agricultural Community in Southwest Guatemala: A Cross-Sectional Survey
Source: Vaccines (Basel). 2023 Jun 2;11(6):1059. doi: 10.3390/vaccines11061059 (PMC10302313; doi:10.3390/vaccines11061059)
Supplement: Supplementary file 1 [file vaccines-11-01059-s001.zip]

Archive with 1 entries (1 files):
- vaccines-2366356-supplementary.pdf
